# Supplementary material for: Evaluating Artificial Intelligence Models for ICU Length of Stay Prediction: A Systematic Review and Meta-Analysis
Source: Healthcare (Basel). 2026 Apr 23;14(9):1131. doi: 10.3390/healthcare14091131 (PMC13163238; doi:10.3390/healthcare14091131)
Supplement: Supplementary file 1 [file healthcare-14-01131-s001.zip]

Archive with 1 entries (1 files):
- healthcare-4235347-supplementary.pdf
